# Supplementary material for: The association between urbanization and adolescent depression in China
Source: PeerJ. 2024 Feb 22;12:e16888. doi: 10.7717/peerj.16888 (PMC10894590; doi:10.7717/peerj.16888)
Supplement: Supplemental Information 2 [file peerj-12-16888-s002.zip]

Archive with 1 entries (1 files):
- Process data commands.do
